# Supplementary material for: Morphological diversity of saber‐tooth upper canines and its functional implications
Source: Anat Rec (Hoboken). 2024 Apr 22;308(11):3007–21. doi: 10.1002/ar.25458 (PMC12506846; doi:10.1002/ar.25458)
Supplement: Supplementary file 1 — Appendix S1: Species list. [file AR-308-3007-s001.xlsx]

## Sheet: Extant taxa
Clade	Species	Common Name	Specimen #	Source
Nandiniidae	Nandinia biontata	African Palm Civet	BIRUG 345
Pantherinae	Neofelis diardi	Sunda Clouded Leopard	RMNH 71/41	Christiansen, 2012
	Neofelis nebulosa	Clouded Leopard	ZC-08882
	Panthera leo	Lion	BIRUG 333
	Panthera tigris	Tiger	BIRUG 58
	Panthera onca	Jaguar	UMZC K.5782
	Panthera pardus	Leopard	ZC-07007
Felinae	Catopuma temminckii	Asian Golden Cat	UMZC K.6481
	Caracal aurata	African Golden Cat	HNHM 2017.14.1.	Skullbase.info (Pereszlényi, 2022)
	Caracal caracal	Caracal	ZC-14242
	Leptailurus serval	Serval	HNHM 2720.4.	Skullbase.info (Pereszlényi, 2022)
	Leopardus pardalis	Ocelot	UMZC K.6024
	Leopardus colocola	Pampas Cat	UMZC K.6450
	Lynx rufus	Bobcat	UMZC 2011.4
	Lynx canadensis	Canadian Lynx	UMZC K.6682
	Lynx lynx	Eurasian Lynx	ZC-14243
	Lynx pardinus	Iberian Lynx	UMZC K.6721
	Acinonyx jubatus	Cheetah	UMZC K.5443
	Puma concolour	Puma/ Mountain Lion	ZC-14248
	Otocolobus manul*	Pallas' Cat	DKY_2692	Mammalian Crania Photographic Archive (Takahashi, Yamashita and Shigehara, 2005)
	Prionailurus viverrinus	Fishing Cat	ZC-14295
	Prionailurus planiceps	Flat Headed Cat	ZC-08964
	Prionailurus bengalensis	Leopard Cat	UMZC K.6086
	Felis caligata**	Booted Lynx**	UMZC K.6352
	Felis catus	Domestic Cat	BIRUG 341
	Felis sylvestris	Wildcat	BIRUG 334
Prionodontidae	Prionodon linsang	Banded Linsang	USNM 303036	Digimorph.org (Rowe, 2022)
Viverridae	Genetta genetta	Common Genet	ZC-14257
	Genetta maculata	Rusty Spotted Genet	UMZC K.4425
	Arctictis binturong	Binturong	ZC-02898
	Paradoxurus hermaphroditus	Asian Palm Civet	ZC-08960
	Hemigalus derbyanus	Banded Palm Civet	ZC-08960
	Viverra zibetha	Large Indian Civet	ZC-02896
	Viverricula indica	Small Indian Civet	HNHM 1100.118.	Skullbase.info (Pereszlényi, 2022)
	Civettictis civetta	African Civet	ZC-14735
Eupleridae	Cryptoprocta ferox	Fossa	BIRUG 343
Herpestidae	Suricata suricatta	Meerkat	UMZC K.5030
	Urva edwardsii	Indian Grey Mongoose	ZC-06395
	Herpestes ichneumon	Egyptian Mongoose	HNHM 3188	Skullbase.info (Pereszlényi, 2022)
	Herpestes sanguineus	Slender Mongoose	USNM 539732	Digimorph.org (Rowe, 2022)
	Atliax paludinosus	Marsh Mongoose	UMZC K.4750
Hyaenidae	Proteles cristata	Aardwolf	ZC-03605
	Parahyena brunnea	Brown Hyena	ZC-02943
	Hyaena hyaena	Striped Hyena	BIRUG 348
	Crocuta crocuta	Spotted Hyena	USNM 164506	Digimorph.org (Rowe, 2022)
Extant feliform species analysed in this study.
Museum abbreviations: BIRUG = Lapworth Museum of Geology; RMNH = Naturalis Biodiversity Center; ZC = Oxford University Museum of Natural History;
UMZC = University of Cambridge Zoological Museum; HNHM = Hungarian Natural History Museum; DKY = Dokkyo University School of Medicine; USNM = Smithsonian National Museum of Natural History
*This specimen is attributed to the nomen dubium Felis manul in the source database.
**This species name no longer exists, and the specimen may represent Felis slylvestris lybica, the African Wildcat. As this cannot be confirmed, the nomen dubium is used.

## Sheet: Fossil taxa
Clade	Species	Image Source
Barbourofelidae	Albanosmilus jourdani	Robles et al., (2013)
	Barbourofelis fricki	Antón (2013)
	Barbourofelis morrisi	Antón (2013)
	Sansanosmilus palmidens	Antón (2013)
Nimravidae	Dinictis felina	Antón (2013)
	Eusmilus adelos	Barrett (2021)
	Eusmilus bidentatus	Antón (2013)
	Eusmilus sicarius	Antón (2013)
	Hoplophoneus primaevus	Barrett (2016)
	Nanosmilus kurteni	Martin (1991)
	Pogonodon platycopis	Antón (2013)
Metailurini	Dinofelis barlowi	Werdelin and Lewis (2001)
	Dinofelis piveteaui	Werdelin and Lewis (2001)
	Metailurus major	Antón (2013)
	Metailurus parvulus	Werdelin et al., (2010)
Homotherini	Amphimachairodus giganteus	Antón (2013)
	Amphimachairodus palanderi	Chang (1957)
	Homotherium latidens	Martin et al., (2000)
	Homotherium venezuelensis	Rincón, Prevosti and Parra (2011)
	Machairodus aphanistus	Antón et al., (2004)
	Xenosmilus hodsonae	Martin et al., (2000)
Smilodontini	Megantereon cultridens	Palmqvist et al., (2007)
	Megantereon whitei	Palmqvist et al., (2007)
	Paramachairodus orientalis	Antón (2013)
	Promeganteron ogygia	Salesa et al., (2005)
	Smilodon fatalis	Antón (2013)
	Smilodon populator	Antón (2013)
Extinct species analysed in this project and the source from which the tooth image is taken from, organised by clade.

## Sheet: References
Antón, M., 2013. Sabertooth. Indiana University Press.
Antón, M., Salesa, M.J., Morales, J. and Turner, A., 2004. First known complete skulls of the scimitar-toothed cat Machairodus aphanistus (Felidae, Carnivora) from the Spanish late Miocene site of Batallones-1. Journal of Vertebrate Paleontology, 24(4), pp.957-969.
Barrett, P.Z., 2016. Taxonomic and systematic revisions to the North American Nimravidae (Mammalia, Carnivora). PeerJ, 4, p.e1658.
Barrett, P.Z., 2021. The largest hoplophonine and a complex new hypothesis of nimravid evolution. Scientific Reports, 11(1), pp.1-9.
Chang, H., 1957. On new material of some machairodonts of Pontian age from Shansi. Vertebrata Palasiatica, 1(3), pp.193-200.
Christiansen, P., 2012. Phylogeny of the sabertoothed felids (Carnivora: Felidae: Machairodontinae). Cladistics, 29(5), pp.543-559.
Martin, L.D., 1991, January. A new miniature saber-toothed nimravid from the Oligocene of Nebraska. In Annales Zoologici Fennici (pp. 341-348). Finnish Zoological Publishing Board, formed by the Finnish Academy of Sciences, Societas Biologica Fennica Vanamo, Societas pro Fauna et Flora Fennica, and Societas Scientiarum Fennica.
Martin, L.D., Babiarz, J.P., Naples, V.L. and Hearst, J., 2000. Three ways to be a saber toothed cat. Naturwissenschaften, 87(1), pp.41-44.
Palmqvist, P., Torregrosa, V., Pérez-Claros, J.A., Martínez-Navarro, B. and Turner, A., 2007. A re-evaluation of the diversity of Megantereon (Mammalia, Carnivora, Machairodontinae) and the problem of species identification in extinct carnivores. Journal of Vertebrate Paleontology, 27(1), pp.160-175.
Pereszlényi, Á., 2022. Skull Base. [online] Skullbase.info. Available at: <http://skullbase.info/> [Accessed 14 March 2022].
Rincón, A.D., Prevosti, F.J. and Parra, G.E., 2011. New saber-toothed cat records (Felidae: Machairodontinae) for the Pleistocene of Venezuela, and the Great American Biotic Interchange. Journal of Vertebrate Paleontology, 31(2), pp.468-478.
Robles, J.M., Alba, D.M., Fortuny, J., Esteban-Trivigno, S.D., Rotgers, C., Balaguer, J., Carmona, R., Galindo, J., Almécija, S., Bertó, J.V. and Moyà-Solà, S., 2013. New craniodental remains of the barbourofelid Albanosmilus jourdani (Filhol, 1883) from the Miocene of the Valles-Penedes Basin (NE Iberian Peninsula) and the phylogeny of the Barbourofelini. Journal of Systematic Palaeontology, 11(…
Rowe, T., 2022. Digital Morphology at the University of Texas. [online] Digimorph.org. Available at: <http://digimorph.org/index.phtml> [Accessed 20 March 2022].
Salesa, M.J., Antón, M., Turner, A. and Morales, J., 2005. Aspects of the functional morphology in the cranial and cervical skeleton of the sabre-toothed cat Paramachairodus ogygia (Kaup, 1832)(Felidae, Machairodontinae) from the Late Miocene of Spain: implications for the origins of the machairodont killing bite. Zoological Journal of the Linnean Society, 144(3), pp.363-377.
Takahashi, H., Yamashita, M. and Shigehara, N., 2005. Mammalian Crania Photographic Archive. [online] Dept.dokkyomed.ac.jp. Available at: <https://dept.dokkyomed.ac.jp/dep-m/macro/mammal/en/mammal.html> [Accessed 4 March 2022].
Werdelin, L. and Lewis, M.E., 2001. A revision of the genus Dinofelis (Mammalia, Felidae). Zoological Journal of the Linnean Society, 132(2), pp.147-258.
Werdelin, L., Yamaguchi, N., Johnson, W.E. and O’Brien, S.J., 2010. Phylogeny and evolution of cats (Felidae). Biology and conservation of wild felids, pp.59-82.
